# Supplementary material for: Gene expression profiling reveals activation of the FA/BRCA pathway in advanced squamous cervical cancer with intrinsic resistance and therapy failure
Source: BMC Cancer. 2014 Apr 8;14:246. doi: 10.1186/1471-2407-14-246 (PMC4021393; doi:10.1186/1471-2407-14-246)
Supplement: Additional file 1 — Genes involved in DNA replication, recombination, and repair mechanisms. [file 1471-2407-14-246-S1.xlsx]

## Sheet: Sheet1
Genes involved in DNA replication, recombination, and repair mechanisms
RefSeq	Gene Symbol	Fold Regulation (NCR vs CR)	Adj. p-value	Description
NM_005157	ABL1	-1.88	0.004	c-abl oncogene 1,
NM_005159	ACTC1	-1.845	0.033	actin, alpha, cardiac muscle 1
NM_001156	ANXA7	2.183	0.029	annexin VII
NM_001164	APBB1	-2.002	0.006	amyloid beta (A4) precursor protein-binding, family B, member 1
NM_014629	ARHGEF10	1.919	0.017	Rho guanine nucleotide exchange factor (GEF) 10
NM_006015	ARID1A	1.705	0.009	AT rich interactive domain 1A (SWI-like)
NM_024997	ATF7IP2	1.658	0.02	activating transcription factor 7 interacting protein 2
NM_001686	ATP5B	-1.624	0.026	ATP synthase, H+ transporting, mitochondrial F1 complex, beta polypeptide
NM_006356	ATP5H	1.601	0.04	ATP synthase, H+ transporting, mitochondrial Fo complex, subunit d
NM_007100	ATP5I	1.816	0.002	ATP synthase, H+ transporting, mitochondrial Fo complex, subunit E
NM_001697	ATP5O	1.62	0.021	ATP synthase, H+ transporting, mitochondrial F1 complex, O subunit
NM_000489	ATRX	1.562	0.02	alpha thalassemia/mental retardation syndrome X-linked (RAD54 homolog, S. cerevisiae)
NM_032408	BAZ1B	1.769	0.014	bromodomain adjacent to zinc finger domain, 1B
NM_000633	BCL2	-1.668	0.049	B-cell CLL/lymphoma 2
NM_138578	BCL2L1	-1.775	0.006	BCL2-like 1 (BCL2L1), nuclear gene encoding mitochondrial protein, transcript variant 1
NM_000057	BLM	2.43	0.03	Bloom syndrome, RecQ helicase-like
NM_007300	BRCA1	2.225	0.008	breast cancer 1, early onset
NM_000059	BRCA2	1.842	0.011	breast cancer 2, early onset
NM_001018055	BRCC3	1.621	0.016	BRCA1/BRCA2-containing complex, subunit 3
NM_032043	BRIP1	2.353	0.018	BRCA1 interacting protein C-terminal helicase 1
NM_004725	BUB3	1.989	0.014	budding uninhibited by benzimidazoles 3 homolog (yeast)
NM_017915	C12orf48	1.797	0.023	Homo sapiens chromosome 12 open reading frame 48 (C12orf48), mRNA [NM_017915]
NM_033355	CASP8	-1.634	0.038	caspase 8, apoptosis-related cysteine peptidase
NM_001039933	CD79B	-2.745	0.002	CD79b molecule, immunoglobulin-associated beta
NM_004364	CEBPA	-3.355	0.006	CCAAT/enhancer binding protein (C/EBP), alpha
NM_001812	CENPC1	1.584	0.016	centromere protein C 1
NM_016343	CENPF	2.657	0.03	centromere protein F, 350/400kDa (mitosin)
NM_032142	CEP192	1.571	0.03	centrosomal protein 192kDa
NM_005483	CHAF1A	1.886	0.047	chromatin assembly factor 1, subunit A (p150)
NM_000744	CHRNA4	-2.03	0.003	mRNA for neuronal acetylcholine receptor alpha-4 subunit, exon 1
NM_007174	CIT	2.507	0.004	citron (rho-interacting, serine/threonine kinase 21)
NM_022111	CLSPN	2.2	0.007	claspin (CLSPN), transcript variant 1
NM_152221	CSNK1E	-1.809	0.016	casein kinase 1, epsilon
NM_014881	DCLRE1A	1.538	0.034	DNA cross-link repair 1A
NM_022836	DCLRE1B	1.631	0.034	DNA cross-link repair 1B
NM_001080449	DNA2	1.812	0.022	DNA replication helicase 2 homolog (yeast)
NM_018098	ECT2	2.65	0.024	epithelial cell transforming sequence 2 oncogene
NM_152463	EME1	2.05	0.023	essential meiotic endonuclease 1 homolog 1 (S. pombe)
NM_001776	ENTPD1	-1.509	0.008	ectonucleoside triphosphate diphosphohydrolase 1
NM_001005862	ERBB2	1.962	0.03	v-erb-b2 erythroblastic leukemia viral oncogene homolog 2
NM_000124	ERCC6	1.571	0.002	excision repair cross-complementing rodent repair deficiency, complementation group 6
NM_016337.2	EVL	-1.763	0.032	Enah/Vasp-like
NM_003686	EXO1	2.158	0.03	exonuclease 1
NM_033084	FANCD2	1.613	0.012	Fanconi anemia, complementation group D2
NM_018193	FANCI	2.232	0.044	Fanconi anemia, complementation group I
NM_018062	FANCL	1.701	0.031	Fanconi anemia, complementation group L
NM_020937	FANCM	1.923	0.005	Fanconi anemia, complementation group M
NM_002006	FGF2	-2.297	0.012	fibroblast growth factor 2
NM_013296	GPSM2	1.796	0.02	G-protein signaling modulator 2
NM_006037	HDAC4	-1.557	0.045	histone deacetylase 4
NM_018063	HELLS	2.492	0.018	helicase, lymphoid-specific
NM_004667	HERC2	1.946	0.018	hect domain and RLD 2
NM_139048	HLTF	2.245	0.016	helicase-like transcription factor
NM_002128	HMGB1	1.817	0.01	high-mobility group box 1
NM_004965	HMGN1	2.123	0.001	high-mobility group nucleosome binding domain 1
NM_005517	HMGN2	1.764	0.042	high-mobility group nucleosomal binding domain 2
NM_005343	HRAS	-1.808	0.042	v-Ha-ras Harvey rat sarcoma viral oncogene homolog
NM_005348	HSP90AA1	1.762	0.027	heat shock protein 90kDa alpha (cytosolic), class A member 1
NM_153201	HSPA8	-1.662	0.028	heat shock 70kDa protein 8
NM_005345	HSPA1A	-1.803	0.045	heat shock 70kDa protein 1A
NM_031407	HUWE1	1.919	0.005	HECT, UBA and WWE domain containing 1
AJ399872.1	IGKC	-10.471	0.001	partial mRNA for thyroid peroxidase-specific immunoglobulin kappa chain variable region (IGKV gene), clone T2
NM_001040694	INCENP	2.014	0.015	s inner centromere protein antigens 135/155kDa
NM_012090	MACF1	1.57	0.037	microtubule-actin crosslinking factor 1
NM_198468	MMS22L	2.093	0.007	MMS22-like, DNA repair protein
NM_053005	MOB2	-1.701	0.011	s Mps one binder kinase activator-like 2
NM_001144755	MYBL1	1.952	0.003	v-myb myeloblastosis viral oncogene homolog (avian)-like 1
NM_017760	NCAPG2	2.141	0.029	non-SMC condensin II complex, subunit G2
NM_015341	NCAPH	2.755	0.016	non-SMC condensin I complex, subunit H
NM_017668	NDE1	1.868	0.034	nudE nuclear distribution gene E homolog 1 (A. nidulans)
NM_001025579	NDEL1	-1.735	0.01	nudE nuclear distribution gene E homolog (A. nidulans)-like 1
NM_002497	NEK2	2.867	0.002	NIMA (never in mitosis gene a)-related kinase 2
NM_003298	NR2C2	1.524	0.015	nuclear receptor subfamily 2, group C, member 2
NM_006178	NSF	1.815	0.012	N-ethylmaleimide-sensitive factor
NM_016320	NUP98	-1.828	0.019	nucleoporin 98kDa
NM_020401	NUP107	2.196	0.015	nucleoporin 107kDa
NM_016359	NUSAP1	2.745	0.024	nucleolar and spindle associated protein 1
NM_016819	OGG1	1.649	0.019	8-oxoguanine DNA glycosylase
NM_005484	PARP2	1.688	0.025	poly (ADP-ribose) polymerase 2
NM_000535	PMS2	1.523	0.021	PMS2 postmeiotic segregation increased 2 (S. cerevisiae)
NM_199420	POLQ	2.179	0.03	polymerase (DNA directed), theta (POLQ)
NM_178001	PPP2R4	-1.733	0.016	protein phosphatase 2A activator, regulatory subunit 4
NM_014225	PPP2R1A	-1.861	0.019	protein phosphatase 2, regulatory subunit A, alpha
NM_006243	PPP2R5A	1.63	0.038	protein phosphatase 2, regulatory subunit B', alpha
NM_002834	PTPN11	1.663	0.011	protein tyrosine phosphatase, non-receptor type 11
NM_020165	RAD18	2.059	0.002	RAD18 homolog (S. cerevisiae)
NM_002875	RAD51	2.767	0.01	RAD51 homolog (RecA homolog, E. coli) (S. cerevisiae)
NM_002874	RAD23B	1.639	0.01	RAD23 homolog B (S. cerevisiae)
NM_002876	RAD51C	1.615	0.033	RAD51 homolog C (S. cerevisiae)
NM_012415	RAD54B	1.652	0.02	RAD54 homolog B (S. cerevisiae)
NM_003579	RAD54L	2.556	0.045	RAD54-like (S. cerevisiae)
NM_006788	RALBP1	2.151	0.005	ralA binding protein 1
NM_001024809	RARA	-3.135	0.034	retinoic acid receptor, alpha
NM_001048199	RCC1	1.872	0.036	regulator of chromosome condensation 1
NM_015920	RPS27L	1.543	0.045	ribosomal protein S27-like
NM_002967	SAFB	1.836	0.008	scaffold attachment factor B
NM_001012409	SGOL1	2.608	0.008	shugoshin-like 1 (S. pombe)
NM_016539	SIRT6	-1.547	0.006	sirtuin 6
NM_182620	SKA2	1.645	0.048	spindle and kinetochore associated complex subunit 2
NM_139045	SMARCA2	1.659	0.041	SWI/SNF related, matrix associated, actin dependent regulator of chromatin, subfamily a, member 2
NM_003072	SMARCA4	-1.519	0.026	SWI/SNF related, matrix associated, actin dependent regulator of chromatin, subfamily a, member 4
NM_003073	SMARCB1	-1.546	0.033	SWI/SNF related, matrix associated, actin dependent regulator of chromatin, subfamily b, member 1
NM_001042550	SMC2	2.133	0.015	structural maintenance of chromosomes 2
NM_005496.3	SMC4	2.174	0.014	structural maintenance of chromosomes 4
NM_213662	STAT3	-1.916	0.01	signal transducer and activator of transcription 3 (acute-phase response factor)
NM_001105578	SYCE2	2.447	0.036	synaptonemal complex central element protein 2
NM_006756	TCEA1	1.577	0.027	s transcription elongation factor A (SII), 1
NM_018319	TDP1	1.605	0.011	tyrosyl-DNA phosphodiesterase 1
NM_000660	TGFB1	-2.03	0.004	transforming growth factor, beta 1
NM_005131	THOC1	1.503	0.008	THO complex 1
NM_003920	TIMELESS	2.028	0.045	timeless homolog (Drosophila)
NM_006852	TLK2	1.543	0.021	tousled-like kinase 2
NM_018087	TMEM48	2.227	0.012	transmembrane protein 48
NM_021137	TNFAIP1	1.769	0.007	tumor necrosis factor, alpha-induced protein 1 (endothelial)
NM_001025204	U2AF1	1.53	0.036	U2 small nuclear RNA auxiliary factor 1 (
NM_014176	UBE2T	2.74	0.031	ubiquitin-conjugating enzyme E2T (putative)
NM_013282	UHRF1	2.346	0.033	ubiquitin-like with PHD and ring finger domains 1
NM_003368	USP1	1.885	0.024	ubiquitin specific peptidase 1 (USP1)
NM_006537	USP3	1.764	0.013	ubiquitin specific peptidase 3
NM_007126	VCP	-1.547	0.015	valosin-containing protein
NM_015238	WWC1	2.699	0.025	WW and C2 domain containing 1
NM_005431	XRCC2	1.847	0.041	X-ray repair complementing defective repair in Chinese hamster cells 2
NM_005432	XRCC3	-1.617	0.026	X-ray repair complementing defective repair in Chinese hamster cells 3 (XRCC3)
NM_032997	ZWINT	2.856	0.028	ZW10 interactor
